# Supplementary material for: The IL-33/ST2 Axis Affects Adipogenesis Through Regulating the TRAF6/RelA Pathway
Source: Int J Mol Sci. 2024 Nov 8;25(22):12005. doi: 10.3390/ijms252212005 (PMC11593896; doi:10.3390/ijms252212005)
Supplement: Supplementary file 1 [file ijms-25-12005-s001.zip]

Archive with 1 entries (1 files):
- ijms-3224602-supplementary.pdf
